# Supplementary material for: Inhibition of Non-Small Cell Lung Cancer Cells by Oxy210, an Oxysterol-Derivative that Antagonizes TGFβ and Hedgehog Signaling
Source: Cells. 2019 Oct 22;8(10):1297. doi: 10.3390/cells8101297 (PMC6829886; doi:10.3390/cells8101297)
Supplement: Supplementary file 1 [file cells-08-01297-s001.zip]

Archive with 3 entries (3 files):
- Experimental procedures for Oxy210 .pdf
- Figure 11a densitometry readings.xlsx
- Figure 4b and 7 IC 50 determinations.xlsx
